# Supplementary material for: Treatment with EV-miRNAs Alleviates Obesity-Associated Metabolic Dysfunction in Mice
Source: Int J Mol Sci. 2022 Nov 29;23(23):14920. doi: 10.3390/ijms232314920 (PMC9736074; doi:10.3390/ijms232314920)
Supplement: Supplementary file 1 [file ijms-23-14920-s001.zip]

Archive with 1 entries (1 files):
- ijms-2019048-supplementary.pdf
